# Supplementary material for: Autophagy and Endoplasmic Reticulum Stress during Onset and Progression of Arrhythmogenic Cardiomyopathy
Source: Cells. 2021 Dec 29;11(1):96. doi: 10.3390/cells11010096 (PMC8750195; doi:10.3390/cells11010096)
Supplement: Supplementary file 1 [file cells-11-00096-s001.zip]

Archive with 1 entries (1 files):
- cells-1481021-Supplement.pdf
